# Supplementary material for: Do domestic budgerigars perceive predation risk?
Source: Anim Cogn. 2024 Mar 2;27(1):8. doi: 10.1007/s10071-024-01847-9 (PMC10907484; doi:10.1007/s10071-024-01847-9)
Supplement: Supplementary file 1 — Supplementary file1 (XLS 43 KB) [file 10071_2024_1847_MOESM1_ESM.xls]

## Sheet: 鹦鹉实验完整版
stimulus types	Subject Number	feeding intention	the presence of feeding behavior	latency to feed (s)	number of feeding times
sparrowhawk specimen	X015	0	0	300	0
sparrowhawk specimen	X037	0	0	300	0
sparrowhawk specimen	X104	1	1	1	3
sparrowhawk specimen	X051	1	0	300	0
sparrowhawk specimen	X091	1	1	1	344
sparrowhawk specimen	X046	0	0	300	0
sparrowhawk specimen	A	1	1	6	170
sparrowhawk specimen	X137	1	0	300	0
sparrowhawk specimen	X106	1	1	12	137
sparrowhawk specimen	X113	1	1	285	17
sparrowhawk specimen	X123	1	1	3	309
sparrowhawk specimen	X116	1	1	6	14
sparrowhawk specimen	X139	1	1	3	362
sparrowhawk specimen	X110	1	1	159	32
sparrowhawk specimen	X004	0	0	300	0
sparrowhawk specimen	X058	1	0	300	0
sparrowhawk specimen	X062	1	1	23	234
sparrowhawk specimen	W	0	0	300	0
sparrowhawk specimen	X108	1	1	206	10
sparrowhawk specimen	X087	1	1	167	3
sparrowhawk specimen	X138	1	0	300	0
sparrowhawk specimen	X145	1	1	3	208
sparrowhawk specimen	X074	1	0	300	0
sparrowhawk specimen	X059	1	1	19	15
sparrowhawk specimen	X099	1	1	8	301
sparrowhawk specimen	X065	1	1	22	37
sparrowhawk specimen	X049	0	0	300	0
sparrowhawk specimen	X122	1	0	300	0
sparrowhawk specimen	X047	0	0	300	0
sparrowhawk specimen	X040	1	1	26	71
sparrowhawk specimen	X144	1	1	1	289
sparrowhawk specimen	X135	0	0	300	0
sparrowhawk specimen	X012	1	1	20	100
domestic cat model	X015	1	1	35	1
domestic cat model	X037	1	1	30	43
domestic cat model	X104	1	1	181	105
domestic cat model	X051	1	0	300	0
domestic cat model	X091	1	1	1	286
domestic cat model	X046	1	0	300	0
domestic cat model	A	1	0	300	0
domestic cat model	X137	1	1	250	9
domestic cat model	X106	1	1	38	232
domestic cat model	X113	1	1	13	89
domestic cat model	X123	1	1	4	2
domestic cat model	X116	1	0	300	0
domestic cat model	X139	1	1	21	253
domestic cat model	X110	0	0	300	0
domestic cat model	X004	1	0	300	0
domestic cat model	X058	1	1	101	1
domestic cat model	X062	1	1	9	218
domestic cat model	W	1	1	9	190
domestic cat model	X108	1	0	300	0
domestic cat model	X087	1	1	168	2
domestic cat model	X138	1	0	300	0
domestic cat model	X145	0	0	300	0
domestic cat model	X074	1	1	36	118
domestic cat model	X059	1	0	300	0
domestic cat model	X099	1	0	300	0
domestic cat model	X065	0	0	300	0
domestic cat model	X049	1	1	14	168
domestic cat model	X122	1	1	36	88
domestic cat model	X047	0	0	300	0
domestic cat model	X040	1	1	18	145
domestic cat model	X144	0	0	300	0
domestic cat model	X135	1	0	300	0
domestic cat model	X012	1	1	6	197
human dummy model	X015	1	1	32	4
human dummy model	X037	0	0	300	0
human dummy model	X104	0	0	300	0
human dummy model	X051	1	0	300	0
human dummy model	X091	1	1	8	290
human dummy model	X046	1	0	300	0
human dummy model	A	1	0	300	0
human dummy model	X137	0	0	300	0
human dummy model	X106	1	1	5	113
human dummy model	X113	1	1	1	72
human dummy model	X123	1	1	4	305
human dummy model	X116	1	0	300	0
human dummy model	X139	1	0	300	0
human dummy model	X110	1	1	6	120
human dummy model	X004	1	1	1	100
human dummy model	X058	0	0	300	0
human dummy model	X062	1	1	1	314
human dummy model	W	1	1	8	198
human dummy model	X108	1	1	130	172
human dummy model	X087	1	1	156	85
human dummy model	X138	1	0	300	0
human dummy model	X145	1	1	58	274
human dummy model	X074	1	1	48	136
human dummy model	X059	1	0	300	0
human dummy model	X099	1	1	222	78
human dummy model	X065	0	0	300	0
human dummy model	X049	0	0	300	0
human dummy model	X122	1	0	300	0
human dummy model	X047	0	0	300	0
human dummy model	X040	1	0	300	0
human dummy model	X144	0	0	300	0
human dummy model	X135	1	1	8	140
human dummy model	X012	1	0	300	0
specimen holder	X015	1	1	84	2
specimen holder	X037	0	0	300	0
specimen holder	X104	0	0	300	0
specimen holder	X051	1	0	300	0
specimen holder	X091	1	1	6	128
specimen holder	X046	1	0	300	0
specimen holder	A	1	1	7	66
specimen holder	X137	1	1	9	270
specimen holder	X106	1	1	10	78
specimen holder	X113	1	1	30	110
specimen holder	X123	1	1	1	234
specimen holder	X116	1	1	42	57
specimen holder	X139	1	1	8	355
specimen holder	X110	1	1	1	95
specimen holder	X004	1	1	4	8
specimen holder	X058	1	1	206	77
specimen holder	X062	1	1	4	242
specimen holder	W	1	1	48	125
specimen holder	X108	0	0	300	0
specimen holder	X087	1	1	42	26
specimen holder	X138	1	1	152	25
specimen holder	X145	1	1	93	104
specimen holder	X074	1	0	300	0
specimen holder	X059	0	0	300	0
specimen holder	X099	1	1	208	101
specimen holder	X065	1	1	149	1
specimen holder	X049	1	1	12	13
specimen holder	X122	1	1	81	89
specimen holder	X047	0	0	300	0
specimen holder	X040	1	1	18	139
specimen holder	X144	1	0	300	0
specimen holder	X135	1	1	9	262
specimen holder	X012	1	1	47	110
sparrowhawk calls	X015	0	0	300	0
sparrowhawk calls	X037	1	1	174	24
sparrowhawk calls	X104	1	0	300	0
sparrowhawk calls	X051	1	0	300	0
sparrowhawk calls	X091	1	0	300	0
sparrowhawk calls	X046	1	0	300	0
sparrowhawk calls	A	1	1	12	135
sparrowhawk calls	X137	1	1	15	167
sparrowhawk calls	X106	1	0	300	0
sparrowhawk calls	X113	1	0	300	0
sparrowhawk calls	X123	1	1	8	293
sparrowhawk calls	X116	1	1	1	61
sparrowhawk calls	X139	1	1	143	213
sparrowhawk calls	X110	1	0	300	0
sparrowhawk calls	X004	0	0	300	0
sparrowhawk calls	X058	0	0	300	0
sparrowhawk calls	X062	0	0	300	0
sparrowhawk calls	W	1	1	237	30
sparrowhawk calls	X108	1	0	300	0
sparrowhawk calls	X087	1	0	300	0
sparrowhawk calls	X138	1	0	300	0
sparrowhawk calls	X145	1	1	18	264
sparrowhawk calls	X074	0	0	300	0
sparrowhawk calls	X059	1	1	25	51
sparrowhawk calls	X099	1	1	27	191
sparrowhawk calls	X065	1	0	300	0
sparrowhawk calls	X049	0	0	300	0
sparrowhawk calls	X122	1	0	300	0
sparrowhawk calls	X047	1	1	284	12
sparrowhawk calls	X040	0	0	300	0
sparrowhawk calls	X144	1	0	300	0
sparrowhawk calls	X135	1	1	5	66
sparrowhawk calls	X012	1	0	300	0
domestic cat calls	X015	1	1	40	2
domestic cat calls	X037	1	1	2	190
domestic cat calls	X104	0	0	300	0
domestic cat calls	X051	1	1	7	73
domestic cat calls	X091	1	1	10	224
domestic cat calls	X046	1	0	300	0
domestic cat calls	A	1	1	1	99
domestic cat calls	X137	1	0	300	0
domestic cat calls	X106	1	1	6	284
domestic cat calls	X113	1	1	25	95
domestic cat calls	X123	1	1	24	287
domestic cat calls	X116	1	1	1	123
domestic cat calls	X139	1	1	7	21
domestic cat calls	X110	0	0	300	0
domestic cat calls	X004	1	0	300	0
domestic cat calls	X058	1	1	4	49
domestic cat calls	X062	1	0	300	0
domestic cat calls	W	1	1	84	11
domestic cat calls	X108	1	1	5	313
domestic cat calls	X087	1	0	300	0
domestic cat calls	X138	1	1	7	35
domestic cat calls	X145	1	1	11	132
domestic cat calls	X074	0	0	300	0
domestic cat calls	X059	0	0	300	0
domestic cat calls	X099	1	1	48	37
domestic cat calls	X065	1	0	300	0
domestic cat calls	X049	1	0	300	0
domestic cat calls	X122	1	1	291	9
domestic cat calls	X047	1	0	300	0
domestic cat calls	X040	1	0	300	0
domestic cat calls	X144	0	0	300	0
domestic cat calls	X135	1	1	2	266
domestic cat calls	X012	1	1	111	1
human voices	X015	1	1	40	4
human voices	X037	1	0	300	0
human voices	X104	1	0	300	0
human voices	X051	1	1	6	62
human voices	X091	1	1	7	277
human voices	X046	1	1	45	123
human voices	A	1	1	7	142
human voices	X137	0	0	300	0
human voices	X106	1	1	37	97
human voices	X113	1	0	300	0
human voices	X123	1	1	11	94
human voices	X116	1	1	2	132
human voices	X139	1	0	300	0
human voices	X110	1	0	300	0
human voices	X004	1	1	20	44
human voices	X058	1	1	133	10
human voices	X062	1	1	45	7
human voices	W	1	1	28	189
human voices	X108	1	1	19	355
human voices	X087	1	0	300	0
human voices	X138	1	0	300	0
human voices	X145	1	1	4	255
human voices	X074	1	0	300	0
human voices	X059	1	0	300	0
human voices	X099	1	1	3	367
human voices	X065	1	1	12	214
human voices	X049	1	1	7	362
human voices	X122	0	0	300	0
human voices	X047	0	0	300	0
human voices	X040	1	1	6	34
human voices	X144	1	1	8	371
human voices	X135	1	1	154	170
human voices	X012	1	0	300	0
background noise	X015	1	1	28	26
background noise	X037	1	1	1	271
background noise	X104	1	1	7	35
background noise	X051	1	1	7	122
background noise	X091	1	1	0	365
background noise	X046	0	0	300	0
background noise	A	1	1	2	55
background noise	X137	1	1	18	147
background noise	X106	1	1	1	165
background noise	X113	1	1	17	51
background noise	X123	1	1	14	268
background noise	X116	1	1	14	41
background noise	X139	1	1	12	270
background noise	X110	0	0	300	0
background noise	X004	1	0	300	0
background noise	X058	1	1	201	8
background noise	X062	1	1	1	389
background noise	W	1	1	2	137
background noise	X108	1	1	77	234
background noise	X087	1	1	109	45
background noise	X138	1	0	300	0
background noise	X145	1	1	2	279
background noise	X074	1	1	246	70
background noise	X059	1	1	1	243
background noise	X099	1	1	29	186
background noise	X065	1	1	6	202
background noise	X049	1	1	8	167
background noise	X122	1	1	3	200
background noise	X047	1	1	12	67
background noise	X040	1	1	5	1
background noise	X144	1	1	0	292
background noise	X135	1	1	11	161
background noise	X012	0	0	300	0
